# Supplementary material for: Helical coiling of metaphase chromatids
Source: Nucleic Acids Res. 2023 Mar 2;51(6):2641–54. doi: 10.1093/nar/gkad028 (PMC10085683; doi:10.1093/nar/gkad028)
Supplement: gkad028_Supplemental_Files [file gkad028_supplemental_files.zip]

Archive with 12 entries (12 files):
- Movie S1.mp4
- Movie S10.mp4
- Movie S11.mp4
- Movie S2.avi
- Movie S3.mp4
- Movie S4.avi
- Movie S5.mp4
- Movie S6.mp4
- Movie S7.avi
- Movie S8.mp4
- Movie S9.mp4
- SupplementaryMaterial_corrected.pdf
